# Supplementary material for: Co‐evolutionary adaptations of Acinetobacter baumannii and a clinical carbapenemase‐encoding plasmid during carbapenem exposure
Source: Evol Appl. 2022 Jul 5;15(7):1045–61. doi: 10.1111/eva.13441 (PMC9309461; doi:10.1111/eva.13441)
Supplement: Supplementary file 2 — Appendix S1 [file EVA-15-1045-s002.zip]

Archive with 3 entries (3 files):
- EVA_13441_Suppl_Table_0513.docx
- EVA_13441_Table S6.xlsx
- EVA_13441_TableS5_mutations_20220128.xlsx
