# Supplementary material for: Co‐evolutionary adaptations of Acinetobacter baumannii and a clinical carbapenemase‐encoding plasmid during carbapenem exposure
Source: Evol Appl. 2022 Jul 5;15(7):1045–61. doi: 10.1111/eva.13441 (PMC9309461; doi:10.1111/eva.13441)
Supplement: Supplementary file 2 — Appendix S1 [file EVA-15-1045-s002.zip › EVA_13441_Table S6.xlsx]

## Sheet: sRNA33
Potential targets of sRNA33
Rank	Synonym	COG_category		Description
1	A1S_2876	E	[E] Amino acid transport and metabolism	Belongs to the TrpF family
2	A1S_1746	K	[K] Transcription	AraC-binding-like domain
3	A1S_2227	J	[J] Translation, ribosomal structure and biogenesis	Nodulation protein S (NodS)
4	A1S_3310	S	[S] Function unknown	Protein of unknown function (DUF805)
5	A1S_3027	M	[M] Cell wall/membrane/envelope biogenesis	COG0741 Soluble lytic murein transglycosylase and related regulatory proteins (some contain LysM invasin domains)
6	A1S_0026	P	[P] Inorganic ion transport and metabolism	Part of the ABC transporter complex SsuABC involved in aliphatic sulfonates import. Responsible for energy coupling to the transport system
7	A1S_2224	E	[E] Amino acid transport and metabolism	LysE type translocator
8	A1S_1791	G	[G] Carbohydrate transport and metabolism	COG0477 Permeases of the major facilitator superfamily
9	A1S_2987	M	[M] Cell wall/membrane/envelope biogenesis	Belongs to the ompA family
10	A1S_1000	H	[H] Coenzyme transport and metabolism	Sulfate adenylyltransferase subunit 2
11	A1S_1516	M	[M] Cell wall/membrane/envelope biogenesis	Acetyltransferase (GNAT) domain
12	A1S_0979	C	[C] Energy production and conversion	Involved in iron-sulfur cluster biogenesis. Binds a 4Fe- 4S cluster, can transfer this cluster to apoproteins, and thereby intervenes in the maturation of Fe S proteins. Could also act as a scaffold chaperone for damaged Fe S proteins
13	A1S_1901	S	[S] Function unknown	Predicted metal-dependent hydrolase
14	A1S_1579	D	[D] Cell cycle control, cell division, chromosome partitioning	Reduces the stability of FtsZ polymers in the presence of ATP
15	A1S_1994	K	[K] Transcription	HxlR-like helix-turn-helix
16	A1S_0954	I	[I] Lipid transport and metabolism	Ndr family
17	A1S_0568	C	[C] Energy production and conversion	The transhydrogenation between NADH and NADP is coupled to respiration and ATP hydrolysis and functions as a proton pump across the membrane
18	A1S_0407	K	[K] Transcription	WYL domain
19	A1S_3227	K	[K] Transcription	Tex-like protein N-terminal domain
20	A1S_1982	I	[I] Lipid transport and metabolism	Involved in the biosynthesis of isopentenyl diphosphate (IPP) and dimethylallyl diphosphate (DMAPP), two major building blocks of isoprenoid compounds. Catalyzes the conversion of 4- diphosphocytidyl-2-C-methyl-D-erythritol 2-phosphate (CDP-ME2P) to 2-C-methyl-D-erythritol 2,4-cyclodiphosphate (ME-CPP) with a corresponding release of cytidine 5-monophosphate (CMP)
21	A1S_0664	L	[L] Replication, recombination and repair	Replication protein C (RepC)
22	A1S_2357	Unclassified	#N/A	#N/A
23	A1S_0458	F	[F] Nucleotide transport and metabolism	Catalyzes the reductive methylation of 2'-deoxyuridine- 5'-monophosphate (dUMP) to 2'-deoxythymidine-5'-monophosphate (dTMP) while utilizing 5,10-methylenetetrahydrofolate (mTHF) as the methyl donor and reductant in the reaction, yielding dihydrofolate (DHF) as a by-product. This enzymatic reaction provides an intracellular de novo source of dTMP, an essential precursor for DNA biosynthesis
24	A1S_2087	O	[O] Posttranslational modification, protein turnover, chaperones	Glutathione S-transferase N-terminal domain
25	A1S_0434	S	[S] Function unknown	SlyX
26	A1S_3375	K	[K] Transcription	phosphate regulon transcriptional regulatory protein PhoB
27	A1S_3025	C	[C] Energy production and conversion	Catalyzes the reversible oxidation of malate to oxaloacetate
28	A1S_3197	M	[M] Cell wall/membrane/envelope biogenesis	penicillin-binding protein
29	A1S_2308	S	[S] Function unknown	Secretory lipase
30	A1S_0342	P	[P] Inorganic ion transport and metabolism	NADH-ubiquinone/plastoquinone oxidoreductase chain 4L
#N/A, not applicable

## Sheet: sRNA66
Potential targets of sRNA66
Rank	Synonym	COG_category		Description
1	A1S_2306	M	[M] Cell wall/membrane/envelope biogenesis	Outer membrane efflux protein
2	A1S_2540	H	[H] Coenzyme transport and metabolism	Catalyzes the complex heterocyclic radical-mediated conversion of 6-carboxy-5,6,7,8-tetrahydropterin (CPH4) to 7- carboxy-7-deazaguanine (CDG), a step common to the biosynthetic pathways of all 7-deazapurine-containing compounds
3	A1S_0474	P	[P] Inorganic ion transport and metabolism	TonB dependent receptor
4	A1S_2608	OU	#N/A	signal peptide peptidase SppA
5	A1S_0937	G	[G] Carbohydrate transport and metabolism	Peptidyl-prolyl cis-trans
6	A1S_2271	S	[S] Function unknown	tRNA-splicing ligase RtcB
7	A1S_0005	C	[C] Energy production and conversion	Cytochrome b562
8	A1S_1097	EG	#N/A	EamA-like transporter family
9	A1S_0813	J	[J] Translation, ribosomal structure and biogenesis	Belongs to the SUA5 family
10	A1S_0051	M	[M] Cell wall/membrane/envelope biogenesis	Polysaccharide biosynthesis/export protein
11	A1S_2567	Q	[Q] Secondary metabolites biosynthesis, transport and catabolism	Thioesterase domain
12	A1S_0917	K	[K] Transcription	LysR substrate binding domain
13	A1S_1070	C	[C] Energy production and conversion	2,4-dienoyl-coA reductase
14	A1S_3237	L	[L] Replication, recombination and repair	3'-5' exonuclease
15	A1S_0775	EGP	#N/A	Major facilitator superfamily
16	A1S_1102	C	[C] Energy production and conversion	Aldehyde dehydrogenase family
17	A1S_3129	E	[E] Amino acid transport and metabolism	Catalyzes the hydrolysis of N(2)-succinylarginine into N(2)-succinylornithine, ammonia and CO(2)
18	A1S_2907	Unclassified	#N/A	#N/A
19	A1S_0866	J	[J] Translation, ribosomal structure and biogenesis	structural constituent of ribosome
20	A1S_2257	I	[I] Lipid transport and metabolism	Glycerol-3-phosphate dehydrogenase
21	A1S_0780	D	[D] Cell cycle control, cell division, chromosome partitioning	Binds and transfers iron-sulfur (Fe-S) clusters to target apoproteins. Can hydrolyze ATP
22	A1S_0973	E	[E] Amino acid transport and metabolism	Belongs to the serine threonine dehydratase family. DsdA subfamily
23	A1S_0959	P	[P] Inorganic ion transport and metabolism	phosphate-selective porin O and P
24	A1S_0177	E	[E] Amino acid transport and metabolism	Belongs to the cysteine synthase cystathionine beta- synthase family
25	A1S_3445	V	[V] Defense mechanisms	Belongs to the resistance-nodulation-cell division (RND) (TC 2.A.6) family
#N/A, not applicable

## Sheet: sRNA67
Potential targets of sRNA67
Rank	Synonym	COG_category		Description
1	A1S_1980	E	[E] Amino acid transport and metabolism	Reversibly catalyzes the transfer of the carbamoyl group from carbamoyl phosphate (CP) to the N(epsilon) atom of ornithine (ORN) to produce L-citrulline
2	A1S_1746	K	[K] Transcription	AraC-binding-like domain
3	A1S_0316	K	[K] Transcription	Bacterial transcriptional regulator
4	A1S_2407	S	[S] Function unknown	Predicted metal-dependent hydrolase
5	A1S_0031	E	[E] Amino acid transport and metabolism	Belongs to the acetyltransferase family. ArgA subfamily
6	A1S_3310	S	[S] Function unknown	Protein of unknown function (DUF805)
7	A1S_0888	E	[E] Amino acid transport and metabolism	Belongs to the acetylglutamate kinase family. ArgB subfamily
8	A1S_3027	M	[M] Cell wall/membrane/envelope biogenesis	COG0741 Soluble lytic murein transglycosylase and related regulatory proteins (some contain LysM invasin domains)
9	A1S_2772	S	[S] Function unknown	Flavodoxin-like fold
10	A1S_2086	IQ	#N/A	Enoyl-(Acyl carrier protein) reductase
11	A1S_1241	MU	#N/A	Outer membrane efflux protein
12	A1S_1104	S	[S] Function unknown	Tannase and feruloyl esterase
13	A1S_1516	M	[M] Cell wall/membrane/envelope biogenesis	Acetyltransferase (GNAT) domain
14	A1S_2224	E	[E] Amino acid transport and metabolism	LysE type translocator
15	A1S_1800	V	[V] Defense mechanisms	Barrel-sandwich domain of CusB or HlyD membrane-fusion
16	A1S_1791	G	[G] Carbohydrate transport and metabolism	COG0477 Permeases of the major facilitator superfamily
17	A1S_2192	P	[P] Inorganic ion transport and metabolism	Part of the ABC transporter complex MetNIQ involved in methionine import. Responsible for energy coupling to the transport system
18	A1S_0445	Unclassified	#N/A	-
19	A1S_1127	S	[S] Function unknown	Belongs to the short-chain dehydrogenases reductases (SDR) family
20	A1S_3212	E	[E] Amino acid transport and metabolism	Belongs to the peptidase S1B family
21	A1S_1955	I	[I] Lipid transport and metabolism	alpha/beta hydrolase fold
22	A1S_2373	Q	[Q] Secondary metabolites biosynthesis, transport and catabolism	4'-phosphopantetheinyl transferase superfamily
23	A1S_3423	E	[E] Amino acid transport and metabolism	Catalyzes the condensation of (S)-aspartate-beta- semialdehyde (S)-ASA and pyruvate to 4-hydroxy- tetrahydrodipicolinate (HTPA)
24	A1S_3050	S	[S] Function unknown	Rhomboid family
25	A1S_1994	K	[K] Transcription	HxlR-like helix-turn-helix
26	A1S_0568	C	[C] Energy production and conversion	The transhydrogenation between NADH and NADP is coupled to respiration and ATP hydrolysis and functions as a proton pump across the membrane
27	A1S_0927	C	[C] Energy production and conversion	Involved in the biosynthesis of the osmoprotectant glycine betaine. Catalyzes the reversible oxidation of betaine aldehyde to the corresponding acid
28	A1S_2879	C	[C] Energy production and conversion	Glycerophosphoryl diester phosphodiesterase family
29	A1S_0407	K	[K] Transcription	WYL domain
30	A1S_3051	Unclassified	#N/A	-
31	A1S_0386	H	[H] Coenzyme transport and metabolism	Putative methyltransferase
32	A1S_0026	P	[P] Inorganic ion transport and metabolism	Part of the ABC transporter complex SsuABC involved in aliphatic sulfonates import. Responsible for energy coupling to the transport system
33	A1S_2632	E	[E] Amino acid transport and metabolism	Specifically catalyzes the decarboxylation of meso- diaminopimelate (meso-DAP) to L-lysine
34	A1S_2766	C	[C] Energy production and conversion	Zinc-binding dehydrogenase
35	A1S_1935	S	[S] Function unknown	Domain in cystathionine beta-synthase and other proteins.
36	A1S_2143	H	[H] Coenzyme transport and metabolism	7,8-dihydro-6-hydroxymethylpterin-pyrophosphokinase (HPPK)
37	A1S_0171	Unclassified	#N/A	-
38	A1S_0352	S	[S] Function unknown	Polyphosphate kinase 2 (PPK2)
39	A1S_2949	O	[O] Posttranslational modification, protein turnover, chaperones	Thioredoxin
40	A1S_0047	M	[M] Cell wall/membrane/envelope biogenesis	peptidyl-prolyl cis-trans isomerase
41	A1S_3028	J	[J] Translation, ribosomal structure and biogenesis	Catalyzes the methylthiolation of N6- (dimethylallyl)adenosine (i(6)A), leading to the formation of 2- methylthio-N6-(dimethylallyl)adenosine (ms(2)i(6)A) at position 37 in tRNAs that read codons beginning with uridine
42	A1S_2636	J	[J] Translation, ribosomal structure and biogenesis	tRNA synthetases class II (D, K and N)
43	A1S_2565	EGP	#N/A	Acetyl-coenzyme A transporter 1
44	A1S_2495	S	[S] Function unknown	Protein of unknown function (DUF1615)
45	A1S_0434	S	[S] Function unknown	SlyX
46	A1S_2797	S	[S] Function unknown	YcxB-like protein
47	A1S_0640	Unclassified	#N/A	#N/A
48	A1S_1261	I	[I] Lipid transport and metabolism	3-hydroxyacyl-CoA dehydrogenase, C-terminal domain
49	A1S_0187	M	[M] Cell wall/membrane/envelope biogenesis	Glycosyl hydrolases family 25
50	A1S_3091	I	[I] Lipid transport and metabolism	Belongs to the GPAT DAPAT family
#N/A, not applicable
