# Supplementary material for: Co‐evolutionary adaptations of Acinetobacter baumannii and a clinical carbapenemase‐encoding plasmid during carbapenem exposure
Source: Evol Appl. 2022 Jul 5;15(7):1045–61. doi: 10.1111/eva.13441 (PMC9309461; doi:10.1111/eva.13441)
Supplement: Supplementary file 2 — Appendix S1 [file EVA-15-1045-s002.zip › EVA_13441_TableS5_mutations_20220128.xlsx]

## Sheet: experimental group
Bacteria	Lineage	Condition	Location	Position	Class		Result	Gene	Allel frequency (%)						Description	Predicted sRNA on intergenic regions
									DAY10	DAY20	DAY30	DAY40	DAY50	DAY60
ATCC 17978/pAZJ221	1	16mg/L IPM	Chromosome	453305	SNP	C→A	P112Q (CCG→CAG)	ACX60_02205 →			0.366				30S ribosomal protein S13
ATCC 17978/pAZJ221	1	16mg/L IPM	Chromosome	460898	SNP	C→T	R201C (CGC→TGC)	ACX60_02250 →			0.069	0.446			hypothetical protein
ATCC 17978/pAZJ221	1	16mg/L IPM	Chromosome	1031449	SNP	T→A	K138N (AAA→AAT)	ACX60_04855 ←				0.255	0.803	0.876	membrane protein
ATCC 17978/pAZJ221	1	16mg/L IPM	Chromosome	1539512	SNP	C→A	intergenic (+561/‑378)	ACX60_07150 → / → ACX60_07155		0.099	0.603				hypothetical protein/TetR family transcriptional regulator	sRNA33
ATCC 17978/pAZJ221	1	16mg/L IPM	Chromosome	1712198	SNP	C→A	D589Y (GAT→TAT)	ACX60_08060 ←		0.113	0.447				diguanylate cyclase
ATCC 17978/pAZJ221	1	16mg/L IPM	Chromosome	2289365	SNP	C→T	Q6* (CAA→TAA)	ACX60_10935 →		0.12	0.443				hypothetical protein
ATCC 17978/pAZJ221	1	16mg/L IPM	Chromosome	2289579	SNP	G→A	W77* (TGG→TAG)	ACX60_10935 →		0.796	0.326	0.077	0.109	0.074	hypothetical protein
ATCC 17978/pAZJ221	1	16mg/L IPM	Chromosome	2912867	SNP	C→T	intergenic (+321/‑327)	ACX60_13805 → / → ACX60_13810					0.806	0.852	porin/hypothetical protein	sRNA88
ATCC 17978/pAZJ221	1	16mg/L IPM	Chromosome	3737921	SNP	G→A	P114L (CCT→CTT)	ACX60_17640 ←		0.082	0.522				hypothetical protein
ATCC 17978/pAZJ221	2	16mg/L IPM	Chromosome	495769	SNP	G→T	intergenic (+51/‑410)	ACX60_02425 → / → ACX60_02430			0.486				hypothetical protein/16S ribosomal RNA	not found
ATCC 17978/pAZJ221	2	16mg/L IPM	Chromosome	1712942	SNP	C→T	D341N (GAT→AAT)	ACX60_08060 ←		0.207	0.432				diguanylate cyclase
ATCC 17978/pAZJ221	2	16mg/L IPM	Chromosome	1806429	SNP	A→T	Q151H (CAA→CAT)	ACX60_08515 →			0.179		0.285	0.929	polyketide cyclase
ATCC 17978/pAZJ221	2	16mg/L IPM	Chromosome	1826694	SNP	C→T	G52R (GGG→AGG)	ACX60_08600 ←				0.333			muconate cycloisomerase
ATCC 17978/pAZJ221	2	16mg/L IPM	Chromosome	2289629	SNP	G→A	D94N (GAT→AAT)	ACX60_10935 →					1	1	hypothetical protein
ATCC 17978/pAZJ221	2	16mg/L IPM	Chromosome	3542326	SNP	G→A	P16L (CCT→CTT)	ACX60_16690 ←			0.15		0.204	0.885	preprotein translocase subunit SecE
ATCC 17978/pAZJ221	2	16mg/L IPM	Chromosome	3771144	SNP	G→C	A183G (GCT→GGT)	ACX60_17765 ←					0.71	0.104	UDP‑galactose phosphate transferase
ATCC 17978/pAZJ221	2	16mg/L IPM	Chromosome	2479494	SNP	C→T	intergenic (‑424/+580)	ACX60_11780 ← / ← ACX60_11785			0.171	0.242			TetR family transcriptional regulator/molecular chaperone DnaJ	sRNA66/67
ATCC 17978/pAZJ221	2	16mg/L IPM	Chromosome	3739035	SNP	A→T	I20N (ATT→AAT)	ACX60_17650 ←	0.167	0.16	0.063	0.447	0.66	11.1%%	hypothetical protein
ATCC 17978/pAZJ221	2	16mg/L IPM	Chromosome	1539474	SNP	C→A	intergenic (+523/‑416)	ACX60_07150 → / → ACX60_07155	0.374	0.623	0.401	0.1			hypothetical protein/TetR family transcriptional regulator	sRNA33
ATCC 17978/pAZJ221	3	16mg/L IPM	Chromosome	319399	SNP	G→A	intergenic (‑46/‑117)	ACX60_01520 ← / → ACX60_01525		0.084		0.11	0.727	0.904	penicillin‑binding protein/pilus assembly protein PilM	not found
ATCC 17978/pAZJ221	3	16mg/L IPM	Chromosome	1395388	SNP	C→A	F173L (TTC→TTA)	ACX60_06505 →		0.318					protein CsuE
ATCC 17978/pAZJ221	3	16mg/L IPM	Chromosome	1505211	SNP	A→T	intergenic (+29/‑66)	ACX60_06995 → / → ACX60_07000			0.457	0.581	0.339	0.105	tRNA delta(2)‑isopentenylpyrophosphate transferase/homocysteine methyltransferase	not found
ATCC 17978/pAZJ221	3	16mg/L IPM	Chromosome	1539491	SNP	G→A	intergenic (+540/‑399)	ACX60_07150 → / → ACX60_07155					0.611	0.904	hypothetical protein/TetR family transcriptional regulator	sRNA33
ATCC 17978/pAZJ221	3	16mg/L IPM	Chromosome	2218696	SNP	C→A	intergenic (+295/‑282)	ACX60_10590 → / → ACX60_10595				0.5			fimbrial protein/hypothetical protein	not found
ATCC 17978/pAZJ221	3	16mg/L IPM	Chromosome	2289869	SNP	A→T	R174* (AGA→TGA	ACX60_10935 →						0.779	hypothetical protein
ATCC 17978/pAZJ221	3	16mg/L IPM	Chromosome	2479409	SNP	G→T	intergenic (‑339/+665)	ACX60_11780 ← / ← ACX60_11785			0.467	0.139			TetR family transcriptional regulator/molecular chaperone DnaJ	sRNA66/67
ATCC 17978/pAZJ221	3	16mg/L IPM	Chromosome	3766255	SNP	T→A	R293S (AGA→AGT)	ACX60_17745 ←						0.926	UDP‑galactose‑4‑epimerase

## Sheet: control groups
Bacteria	Lineage	Condition	Location	Position	Class	Mutation	Result	Gene	Allel frequency (%)						Description
									DAY10	DAY20	DAY30	DAY40	DAY50	DAY60
ATCC 17978	1	none	Chromosome	1539474	SNP	C→A	intergenic (+523/‑416)	ACX60_07150 → / → ACX60_07155		0.104			0.244	0.085	hypothetical protein/TetR family transcriptional regulator
ATCC 17978	1	none	Chromosome	1939486	SNP	G→C	intergenic (‑631/‑804)	ACX60_09140 ← / → ACX60_09155	0.257						hypothetical protein/AraC family transcriptional regulator
ATCC 17978	1	none	Chromosome	1939487	SNP	G→T	intergenic (‑632/‑803)	ACX60_09140 ← / → ACX60_09155	0.257						hypothetical protein/AraC family transcriptional regulator
ATCC 17978	1	none	Chromosome	2479482	SNP	C→T	intergenic (‑412/+592)	ACX60_11780 ← / ← ACX60_11785		0.533	0.213	0.592	0.671	0.822	TetR family transcriptional regulator/molecular chaperone DnaJ
ATCC 17978	1	none	Chromosome	2479535	deletion	Δ1 bp	intergenic (‑465/+539)	ACX60_11780 ← / ← ACX60_11785				0.376			TetR family transcriptional regulator/molecular chaperone DnaJ
ATCC 17978	1	none	Chromosome	2479536	deletion	Δ1 bp	intergenic (‑466/+538)	ACX60_11780 ← / ← ACX60_11785		0.296	0.689				TetR family transcriptional regulator/molecular chaperone DnaJ
ATCC 17978	1	none	Chromosome	2942919	SNP	C→A	G343W (GGG→TGG)	ACX60_13950 ←			0.708	0.056			phosphomannomutase
ATCC 17978	1	none	Chromosome	2,943,216:1	insertion	(GCCATC)2→3	coding (730/1419 nt)	ACX60_13950 ←						0.24	phosphomannomutase
ATCC 17978	1	none	Chromosome	3358278	SNP	G→T	G260* (GGA→TGA)	ACX60_15875 →					0.265		sodium:proton antiporter
ATCC 17978	1	none	Chromosome	3766453	SNP	A→T	D227E (GAT→GAA)	ACX60_17745 ←			0.073	0.278	0.1	0.244	UDP‑galactose‑4‑epimerase
ATCC 17978	1	none	Chromosome	3771329	SNP	T→A	Q121H (CAA→CAT)	ACX60_17765 ←				0.131	0.429	0.638	UDP‑galactose phosphate transferase
ATCC 17978	1	none	Chromosome	3805697	SNP	C→T	intergenic (+136/‑198)	ACX60_17930 → / → ACX60_17935					0.423		N‑acetylglutamate synthase/ABC transporter substrate‑binding protein
ATCC 17978	2	none	Chromosome	651035	SNP	A→G	E258G (GAG→GGG)	ACX60_03160 →		0.308	0.435	0.816	0.706	0.751	tryptophan synthase subunit alpha
ATCC 17978	3	none	Chromosome	98118	SNP	G→C	R47G(CGT→GGT)	ACX60_00440 ←		0.067		0.216	0.376	0.06	glucosamine‑‑fructose‑6‑phosphate aminotransferase
ATCC 17978	3	none	Chromosome	2479482	SNP	C→T	intergenic (‑412/+592)	ACX60_11780 ← / ← ACX60_11785					0.295	0.641	TetR family transcriptional regulator/molecular chaperone DnaJ
ATCC 17978	3	none	Chromosome	2943202	insertion	+TCGCCA	coding (744/1419 nt)	ACX60_13950 ←				0.445	0.432		phosphomannomutase
ATCC 17978	3	none	Chromosome	2,943,216:1	insertion	(GCCATC)2→3	coding (730/1419 nt)	ACX60_13950 ←		0.269	0.419			0.82	phosphomannomutase
ATCC 17978	3	none	Chromosome	2943471	deletion	(T)6→5	coding (475/1419 nt)	ACX60_13950 ←			1				phosphomannomutase
ATCC 17978	3	none	Chromosome	3551954	deletion	(GCTTCT)2→1	coding (54‑59/327 nt)	ACX60_16755 ←	0.942	1	1	1	1	1	DNA‑binding protein
ATCC 17978	3	none	Chromosome	3771324	SNP	C→A	R123L (CGT→CTT)	ACX60_17765 ←			0.231	0.224	0.366	0.763	UDP‑galactose phosphate transferase
ATCC 17978	3	none	Chromosome	3852186	insertion	+GTGATG	pseudogene (505/981 nt)	ACX60_18165 ←	0.615						cobalt transporter
ATCC 17978	4	none	Chromosome	71832	SNP	G→T	P177Q(CCA→CAA)	ACX60_00330 ←					0.108	0.461	IclR family transcriptional regulator
ATCC 17978	4	none	Chromosome	98118	SNP	G→C	R47G(CGT→GGT)	ACX60_00440 ←			0.308		0.359		glucosamine‑‑fructose‑6‑phosphate aminotransferase
ATCC 17978	4	none	Chromosome	1389732	SNP	A→G	intergenic (‑448/‑136)	ACX60_06475 ← / → ACX60_06480	0.921	0.868	0.119		0.113		TetR family transcriptional regulator/protein CsuA/B
ATCC 17978	4	none	Chromosome	1389738	SNP	T→A	intergenic (‑454/‑130)	ACX60_06475 ← / → ACX60_06480	0.598	0.863	0.188	0.931	0.212		TetR family transcriptional regulator/protein CsuA/B
ATCC 17978	4	none	Chromosome	1539473	SNP	C→G	intergenic (+522/‑417)	ACX60_07150 → / → ACX60_07155		0.149			0.394		hypothetical protein/TetR family transcriptional regulator
ATCC 17978	4	none	Chromosome	1539474	SNP	C→A	intergenic (+523/‑416)	ACX60_07150 → / → ACX60_07155		0.132	0.092				hypothetical protein/TetR family transcriptional regulator
ATCC 17978	4	none	Chromosome	1716815	SNP	T→G	I338L (ATC→CTC)	ACX60_08075 ←					0.083	0.32	PTS fructose transporter subunit IIBC
ATCC 17978	4	none	Chromosome	1939486	SNP	G→C	intergenic (‑631/‑804)	ACX60_09140 ← / → ACX60_09155	0.237						hypothetical protein/AraC family transcriptional regulator
ATCC 17978	4	none	Chromosome	1939487	SNP	G→T	intergenic (‑632/‑803)	ACX60_09140 ← / → ACX60_09155	0.235						hypothetical protein/AraC family transcriptional regulator
ATCC 17978	4	none	Chromosome	2479535	deletion	Δ1 bp	intergenic (‑465/+539)	ACX60_11780 ← / ← ACX60_11785				0.821			TetR family transcriptional regulator/molecular chaperone DnaJ
ATCC 17978	4	none	Chromosome	2501730	SNP	C→A	intergenic (‑320/+239)	ACX60_11875 ← / ← ACX60_11880						0.326	TetR family transcriptional regulator/hypothetical protein
ATCC 17978	4	none	Chromosome	2942919	SNP	C→A	G343W (GGG→TGG)	ACX60_13950 ←				0.646			phosphomannomutase
ATCC 17978	4	none	Chromosome	2943202	insertion	+TCGCCA	coding (744/1419 nt)	ACX60_13950 ←		0.145		0.162	0.291		phosphomannomutase
ATCC 17978	4	none	Chromosome	2,943,216:1	insertion	(GCCATC)2→3	coding (730/1419 nt)	ACX60_13950 ←			0.156			0.875	phosphomannomutase
ATCC 17978	4	none	Chromosome	3017519	SNP	C→A	intergenic (‑44/‑313)	ACX60_14345 ← / → ACX60_14350				0.236			hydrolase/trehalose phosphatase
ATCC 17978	4	none	Chromosome	3551855	SNP	A→G	L53P (CTT→CCT)	ACX60_16755 ←	0.66	0.859	0.358		0.472		DNA‑binding protein
ATCC 17978	4	none	Chromosome	3551954	deletion	(GCTTCT)2→1	coding (54‑59/327 nt)	ACX60_16755 ←			0.604	0.672	0.607	0.937	DNA‑binding protein
ATCC 17978	4	none	Chromosome	3771324	SNP	C→A	R123L (CGT→CTT)	ACX60_17765 ←					0.163	0.521	UDP‑galactose phosphate transferase
ATCC 17978	4	none	Chromosome	3771457	SNP	C→A	G79C (GGT→TGT)	ACX60_17765 ←						0.285	UDP‑galactose phosphate transferase
ATCC 17978	1	IPM	Chromosome	318920	SNP	C→T	R145H(CGC→CAC)	ACX60_01520 ←			0.131	0.091	0.148	0.238	penicillin‑binding protein
ATCC 17978	1	IPM	Chromosome	378330	SNP	T→C	intergenic(+110/‑304)	ACX60_01805→/→ACX60_01810			0.222				hypothetical protein/amino acid transporter
ATCC 17978	1	IPM	Chromosome	800905	SNP	T→A	K238I (AAA→ATA)	ACX60_03850 ←	0.929	1	1	1	1	1	geranylgeranyl diphosphate synthase
ATCC 17978	1	IPM	Chromosome	2206517	SNP	T→G	W222G (TGG→GGG)	ACX60_10530 →		0.212	0.13	0.19	0.146	0.268	penicillin‑binding protein
ATCC 17978	1	IPM	Chromosome	2479454	SNP	C→T	intergenic (‑384/+620)	ACX60_11780 ← / ← ACX60_11785					0.657	0.516	TetR family transcriptional regulator/molecular chaperone DnaJ
ATCC 17978	1	IPM	Chromosome	3767129	deletion	Δ28 bp	coding (1641‑1668/1671 nt)	ACX60_17750 ←				0.299		0.077	glucose‑6‑phosphate isomerase
ATCC 17978	1	IPM	Chromosome	3,772,360:1	insertion	+T	coding (172/828 nt)	ACX60_17770 ←					1	1	amylovoran biosynthesis protein AmsE
ATCC 17978	1	IPM	Chromosome	3852186	insertion	+GTGATG	pseudogene (505/981 nt)	ACX60_18165 ←	0.747			0.636			cobalt transporter
ATCC 17978	1	IPM	Chromosome	3,852,237:1	insertion	(ATGGTG)8→9	pseudogene (454/981 nt)	ACX60_18165 ←		0.75	0.703			0.55	cobalt transporter
ATCC 17978	2	IPM	Chromosome	311431	SNP	G→A	A579T(GCT→ACT)	ACX60_01490 →	1	1	1	1	1	1	peptide ABC transporter permease
ATCC 17978	2	IPM	Chromosome	3771307	SNP	G→A	P129S (CCA→TCA)	ACX60_17765 ←		0.307	0.107				UDP‑galactose phosphate transferase
ATCC 17978	3	IPM	Chromosome	311431	SNP	G→A	A579T(GCT→ACT)	ACX60_01490 →		1	1	1	1	1	peptide ABC transporter permease
ATCC 17978	3	IPM	Chromosome	1919782	SNP	A→G	I29V (ATT→GTT)	ACX60_09055 →					0.286		hypothetical protein
ATCC 17978	3	IPM	Chromosome	2696825	SNP	G→T	intergenic (‑241/+159)	ACX60_12895 ← / ← ACX60_12900				0.266	？		amino acid transporter/arginine N‑succinyltransferase
ATCC 17978	4	IPM	Chromosome	311228	SNP	C→T	T511I(ACT→ATT)	ACX60_01490 →	0.602	1	1	1	1	1	peptide ABC transporter permease
ATCC 17978	4	IPM	Chromosome	1052999	SNP	G→A	V153M (GTG→ATG)	ACX60_04970 →			0.214	0.411			GTPase Era
ATCC 17978	4	IPM	Chromosome	3551762	SNP	G→T	T84N (ACT→AAT)	ACX60_16755 ←	0.413						DNA‑binding protein
ATCC 17978	4	IPM	Chromosome	3771496	SNP	C→A	G66* (GGA→TGA)	ACX60_17765 ←						0.283	UDP‑galactose phosphate transferase
ATCC 17978/pAZJ221	1	none	Chromosome	451924	SNP	T→C	I184T (ATC→ACC)	ACX60_02195 →				0.265			preprotein translocase subunit SecY
ATCC 17978/pAZJ221	1	none	Chromosome	526704	SNP	C→T	S196N (AGT→AAT)	ACX60_02585 ←		0.128	0.163	0.197	0.244	0.264	membrane protein
ATCC 17978/pAZJ221	1	none	Chromosome	627162	SNP	C→A	S33* (TCG→TAG)	ACX60_03055 →				0.085	0.137	0.203	phospholipase D
ATCC 17978/pAZJ221	1	none	Chromosome	1713457	SNP	A→C	I169R (ATA→AGA)	ACX60_08060 ←			0.351	0.185	0.103		diguanylate cyclase
ATCC 17978/pAZJ221	1	none	Chromosome	2779658	SNP	C→G	G474R (GGG→CGG)	ACX60_13225 ←				0.06	0.176	0.204	autotransporter adhesin
ATCC 17978/pAZJ221	1	none	Chromosome	2943202	insertion	+TCGCCA	coding (744/1419 nt)	ACX60_13950 ←		0.109	0.304	0.256	0.268	0.288	phosphomannomutase
ATCC 17978/pAZJ221	1	none	Chromosome	3373970	SNP	G→T	R161L (CGA→CTA)	ACX60_15955 →			0.354	0.242	0.068		glycosyl transferase
ATCC 17978/pAZJ221	2	none	Chromosome	1389738	SNP	T→A	intergenic (‑454/‑130)	ACX60_06475 ← / → ACX60_06480	0.749	1	1	1	1	1	TetR family transcriptional regulator/protein CsuA/B
ATCC 17978/pAZJ221	2	none	Chromosome	1539524	SNP	T→C	intergenic (+573/‑366)	ACX60_07150 → / → ACX60_07155			0.144	0.591	0.862	0.874	hypothetical protein/TetR family transcriptional regulator
ATCC 17978/pAZJ221	2	none	Chromosome	1712105	SNP	G→A	Q620* (CAA→TAA)	ACX60_08060 ←			0.207	0.131			diguanylate cyclase
ATCC 17978/pAZJ221	2	none	Chromosome	2912673	SNP	G→T	intergenic (+127/‑521)	ACX60_13805 → / → ACX60_13810			0.308				porin/hypothetical protein
ATCC 17978/pAZJ221	2	none	Chromosome	2943202	insertion	+TCGCCA	coding (744/1419 nt)	ACX60_13950 ←				0.832	0.898		phosphomannomutase
ATCC 17978/pAZJ221	2	none	Chromosome	2,943,216:1	insertion	(GCCATC)2→3	coding (730/1419 nt)	ACX60_13950 ←		0.348	0.498			0.828	phosphomannomutase
ATCC 17978/pAZJ221	2	none	Chromosome	3358148	deletion	(TAT)3→2	coding (648‑650/1710 nt)	ACX60_15875 →						0.394	sodium:proton antiporter
ATCC 17978/pAZJ221	2	none	Chromosome	3766304	SNP	A→C	F277C (TTT→TGT)	ACX60_17745 ←					0.138	0.341	UDP‑galactose‑4‑epimerase
ATCC 17978/pAZJ221	2	none	Chromosome	3771288	SNP	G→C	A135G (GCT→GGT)	ACX60_17765 ←					0.381	0.535	UDP‑galactose phosphate transferase
ATCC 17978/pAZJ221	3	none	Chromosome	97976	SNP	G→A	A94V(GCA→GTA)	ACX60_00440 ←			0.15		0.225		glucosamine‑‑fructose‑6‑phosphate aminotransferase
ATCC 17978/pAZJ221	3	none	Chromosome	1939486	SNP	G→C	intergenic (‑631/‑804)	ACX60_09140 ← / → ACX60_09155	0.167	0.323					hypothetical protein/AraC family transcriptional regulator
ATCC 17978/pAZJ221	3	none	Chromosome	1939487	SNP	G→T	intergenic (‑632/‑803)	ACX60_09140 ← / → ACX60_09155	0.177	0.353					hypothetical protein/AraC family transcriptional regulator
ATCC 17978/pAZJ221	3	none	Chromosome	2189060	SNP	T→A	intergenic (+139/‑268)	ACX60_10450 → / → ACX60_10455				0.222			NAD‑dependent deacetylase/proline:sodium symporter PutP
ATCC 17978/pAZJ221	3	none	Chromosome	2479482	SNP	C→T	intergenic (‑412/+592)	ACX60_11780 ← / ← ACX60_11785			0.258				TetR family transcriptional regulator/molecular chaperone DnaJ
ATCC 17978/pAZJ221	3	none	Chromosome	2,943,216:1	insertion	(GCCATC)2→3	coding (730/1419 nt)	ACX60_13950 ←			0.214				phosphomannomutase
ATCC 17978/pAZJ221	3	none	Chromosome	3551715	SNP	C→T	G100S (GGT→AGT)	ACX60_16755 ←	0.4	0.729	0.72	1	1	1	DNA‑binding protein
ATCC 17978/pAZJ221	4	none	Chromosome	2,943,216:1	insertion	(GCCATC)2→3	coding (730/1419 nt)	ACX60_13950 ←		0.506					phosphomannomutase
ATCC 17978/pAZJ221	4	none	Chromosome	3551954	deletion	(GCTTCT)2→1	coding (54‑59/327 nt)	ACX60_16755 ←	0.925	1	1	1	1	1	DNA‑binding protein
